# Supplementary material for: Adolescent Basic Facial Emotion Recognition Is Not Influenced by Puberty or Own-Age Bias
Source: Front Psychol. 2018 Jun 21;9:956. doi: 10.3389/fpsyg.2018.00956 (PMC6022279; doi:10.3389/fpsyg.2018.00956)
Supplement: Supplementary file 7 [file Data_sheet_1.XLSX]

## Sheet: 330507_Original_dataset_Vetter_
																																							Data Sheet S1: Original data sheet: results and variables of the study.
subject_id	PDS_group	age	ageGroups5Categories	months	sex	parents	books_vp	books_par	alc	drug	educyearsm	gradm	educm	profm	winklerm	educyearsf	gradf	educf	proff	winklerf	winkler	schicht	HAWIK_roh	HAWIK_wp	numbers1	numbers2	numbersges	numbers_wp	RT_a_a	RT_h_a	RT_n_a	RT_s_a	RT_a_y	RT_h_y	RT_n_y	RT_s_y	RT_ges	wrong_a_a	wrong_h_a	wrong_n_a	wrong_s_a	wrong_a_y	wrong_h_y	wrong_n_y	wrong_s_y	wrong_ges
1	3	16	5	167	1	1	4	5	0	0	10	1	3	4	10.5	10	2	3	2	7.5	10.5	2	62	14	10	12	22	14	1196.93	1182.1	1330.74	1167.6	1275.4	1213.1	1257.25	1283.84	1238.37	5	0	1	0	0	0	0	1	7
2	1	8	1	101	1	1	3	4	0	0	9	1	2	3	7.5	#NULL!	#NULL!	#NULL!	#NULL!	#NULL!	7.5	1	27	10	6	5	11	8	1487.88	1540.4	1304.2	1829	1430.4	1139.11	1484.56	2367.25	1572.85	2	0	0	3	0	2	0	6	13
3	2	10	1	128	2	0	2	1	0	0	10	2	3	7	15	10	1	3	2	7.5	15	3	40	11	7	7	14	9	1770.78	1107.3	1204.4	1456.33	1505.33	1072.3	1416.7	1755.6	1411.09	1	0	0	1	1	0	0	5	8
4	2	12	3	150	2	0	3	2	0	0	12	1	4	4	12	10	1	3	4	10.5	12	2	54	15	10	8	18	12	1453.89	1049.1	1501.44	1386.6	1707.38	1054.7	1396	1257.1	1350.78	1	0	1	0	2	0	0	0	4
5	2	13	4	159	2	0	2	3	0	0	10	1	3	3	9	12	0	4	4	12	12	2	62	18	15	13	28	19	1947.33	1147.2	1208.2	1342.5	1235.1	1092.8	1340	1324.13	1329.66	1	0	0	0	0	0	0	2	3
6	1	12	3	153	1	2	3	4	0	0	10	1	3	4	10.5	8	1	2	2	6	10.5	2	50	12	11	11	22	15	1204.22	1138.2	1167	1495.4	1487.2	965.9	1159	2139.5	1344.55	1	0	0	0	0	0	0	2	3
7	2	12	3	153	1	0	3	3	0	0	12	1	5	4	13.5	10	1	3	2	7.5	13.5	2	52	13	11	10	21	14	2011.78	1426.2	1836.4	1722.22	1730.4	1547.22	1613.8	1966	1731.75	1	0	0	1	0	1	0	6	9
8	1	10	1	129	2	0	5	5	0	0	10	1	3	1	6	10	1	3	2	7.5	7.5	1	46	13	7	6	13	8	1550	1095	1425.88	1366.63	1367.4	1118.2	1442.4	1368	1341.69	1	0	2	2	0	0	0	0	5
9	1	11	2	133	1	0	3	4	0	0	10	1	3	2	7.5	10	1	3	2	7.5	7.5	1	56	17	7	7	14	9	2707.88	1328.8	1478.67	2301.7	1542.4	1509.7	1620.3	1804	1786.68	2	0	1	0	0	0	0	5	8
10	1	11	2	135	1	0	4	4	0	0	10	1	3	2	7.5	10	1	3	2	7.5	7.5	1	51	15	8	6	14	9	1707	1107.7	1633.4	1431.7	1494.2	1262.11	1362.8	1744.44	1467.92	0	0	0	0	0	1	0	1	2
11	1	10	1	125	1	0	3	4	0	0	12	4	7	4	16.5	12	4	7	6	19.5	19.5	3	45	13	10	6	16	11	1887.11	954.7	1354.2	992.67	1509.57	1129.6	1181.7	1922.1	1366.46	1	0	0	1	3	0	0	0	5
12	1	11	2	143	2	0	3	3	0	0	10	1	3	2	7.5	10	1	3	2	7.5	7.5	1	51	14	8	8	16	11	1644	1182.6	1496.6	1636.89	1602.6	1228.33	1622.67	2024.71	1554.8	1	0	0	1	0	2	0	3	7
13	2	8	1	97	2	0	3	3	0	0	10	2	3	4	10.5	10	1	3	2	7.5	10.5	2	34	13	6	6	12	9	1261.9	1214.1	1703.9	1334	1433.9	1117.2	1879.3	1655.7	1450	0	0	0	1	0	0	0	0	1
14	2	12	3	146	1	0	3	4	0	0	10	2	3	4	10.5	10	1	3	2	7.5	10.5	2	52	14	11	12	23	17	1897.1	1947.5	1700.9	2130.2	2170.8	1539.8	1991.7	1956.1	1916.76	0	0	0	0	0	0	0	0	0
15	1	10	1	127	1	0	4	4	0	0	12	4	7	7	21	12	4	7	5	18	21	3	50	16	6	9	15	10	2637.5	1200.9	1922.3	2279.2	2046.4	1397.44	1745.2	3209.17	2054.76	4	0	0	0	0	1	0	4	9
16	1	10	1	128	1	0	5	3	0	0	10	1	3	4	10.5	12	1	5	5	15	15	3	49	15	12	4	16	11	1440.88	1246.6	1880	1324.56	1773.1	1421.3	1767.9	1584.14	1554.81	2	0	0	1	0	0	0	3	6
17	1	12	3	146	2	0	3	3	0	0	10	1	3	4	10.5	10	1	3	3	9	10.5	2	46	11	8	8	16	10	1309.88	1170.3	1612.3	1375.44	1167.3	1092.56	1566	1282.63	1322.05	2	0	0	1	0	1	0	2	6
18	1	10	1	125	2	2	2	4	0	0	10	2	3	4	10.5	10	1	3	4	10.5	10.5	2	42	12	10	9	19	14	1363.29	1116.8	1215.2	1578.5	1576.9	939.9	1079.9	2208.29	1384.85	3	0	0	0	0	0	0	3	6
19	2	10	1	130	2	1	3	2	0	0	10	1	3	6	13.5	10	1	3	5	12	13.5	2	42	11	10	9	19	14	2111.17	1444.3	1714.6	2242.56	1998.1	1923.3	1710.2	1884.29	1878.56	4	0	0	1	0	0	0	3	8
20	1	11	2	135	2	0	4	3	0	0	10	2	3	4	10.5	10	1	3	2	7.5	10.5	2	46	11	10	8	18	13	1541.44	1254.9	1603.1	1510.2	1805.3	1320.5	1709.3	1766.25	1563.87	1	0	0	0	0	0	0	2	3
21	2	12	3	146	1	0	3	5	0	0	10	3	6	3	13.5	10	1	3	2	7.5	13.5	2	49	13	11	8	19	13	1471.8	1643.1	2648.67	2141.89	1299.2	1387.56	1423.3	1780.7	1724.53	0	0	1	1	0	1	0	0	3
22	2	10	1	130	2	0	3	5	0	0	10	2	3	4	10.5	12	4	7	6	19.5	19.5	3	48	14	8	6	14	9	2440.75	1715.4	1762.7	1925.5	2678	1750.1	2256	2349.22	2109.71	6	0	0	0	1	0	0	1	8
23	3	10	1	127	2	2	4	3	0	0	12	1	5	2	10.5	10	2	3	3	9	10.5	2	49	15	8	6	14	9	2537.7	1366.1	1555.7	1720.9	1875	1275.1	1484.56	2011.5	1728.32	0	0	0	0	1	1	0	4	6
24	1	10	1	125	2	0	3	2	0	0	12	1	5	2	10.5	10	1	3	2	7.5	10.5	2	46	14	7	7	14	9	1781.3	1731.67	1987.67	2100.4	1555.9	1738.6	2715.78	2022.75	1954.26	0	1	1	0	0	1	0	2	5
25	2	11	2	132	2	0	4	5	0	0	12	3	6	4	15	12	4	7	7	21	21	3	41	11	9	7	16	11	1659.3	979.6	1770.44	1631.8	1398.9	1002.3	1457.7	2258.33	1519.8	0	0	1	0	0	0	0	4	5
26	1	11	2	134	1	0	3	5	0	0	12	2	5	4	13.5	12	4	7	4	16.5	16.5	3	53	16	13	8	21	16	1380.2	928	1181.2	1177.7	1495.22	928	1250.1	1247.22	1198.45	0	0	0	0	1	0	0	1	2
27	2	11	2	139	1	0	3	2	0	0	12	3	6	4	15	10	2	3	3	9	15	3	48	13	8	5	13	8	1716.5	1444.8	1190.11	1626.3	1558.8	1390.4	1153.1	2698.83	1597.36	2	0	1	0	0	0	0	4	7
28	1	12	3	144	1	1	3	3	0	0	10	1	3	4	10.5	12	1	5	6	16.5	16.5	3	46	11	9	6	15	10	1853.88	1072.8	1181	1598.22	1790.88	1261.8	1164.9	1523.89	1430.92	2	0	1	1	2	0	0	1	7
29	1	12	3	146	1	0	4	4	0	0	12	4	7	6	19.5	10	2	3	4	10.5	19.5	3	51	14	13	11	24	17	1651.89	1356.3	1861	1362.78	2228.4	1529.8	1834.8	1800.2	1703.15	1	0	0	1	0	0	0	0	2
30	1	11	2	135	1	0	3	5	0	0	10	1	3	5	12	10	1	3	2	7.5	12	2	49	14	12	6	18	13	2518.5	2282.5	1900	2402.9	2156.6	1849.8	1447.9	2625.29	2147.94	0	0	1	0	0	0	0	3	4
31	2	10	1	131	2	0	3	4	0	0	10	1	3	4	10.5	12	4	7	6	19.5	19.5	3	46	13	10	8	18	13	2111	1909.9	2217.33	1828.1	2063	1799.7	1608.6	2302.89	1980.06	2	0	1	0	0	0	0	1	4
32	1	11	2	132	2	1	4	5	0	0	12	4	7	4	16.5	12	4	7	7	21	21	3	38	10	10	9	19	14	1282.71	1072.3	1428.78	1331.4	1230.7	1086.8	1249.1	1295.2	1247.12	3	0	1	0	0	0	0	0	4
33	1	12	3	146	1	0	3	2	0	0	10	2	3	2	7.5	10	2	3	5	12	12	2	52	14	8	7	15	10	1957.67	1362.4	1620	1615.1	1791.2	1441.6	1796	1942.89	1690.86	1	0	1	0	0	0	0	1	3
34	1	10	1	126	1	0	2	3	0	0	10	1	3	3	9	10	1	3	3	9	9	2	46	14	6	6	12	8	2384.63	1896.2	2444.78	2491	2530.78	1576.22	1845.44	2040.43	2151.19	2	0	1	0	1	2	0	3	9
35	3	12	3	150	2	0	4	3	0	0	10	1	3	4	10.5	10	1	3	4	10.5	10.5	2	40	9	6	10	16	10	1431.9	1078.3	1135.4	1770.5	1114.7	1086.2	1251.5	1906.25	1346.84	0	0	0	0	0	0	0	2	2
36	3	13	4	156	2	0	2	4	0	0	12	4	7	6	19.5	12	4	7	6	19.5	19.5	3	57	15	10	11	21	14	1452.56	1235.1	1556.5	1622.2	1449.7	1116.7	1682.7	1877.29	1499.09	1	0	0	0	0	0	0	3	4
37	1	9	1	110	2	0	1	1	0	0	10	0	2	2	6	10	2	3	4	10.5	10.5	2	25	8	9	4	13	9	1505.1	1589	1851.13	1627.11	1858.8	1650.7	2060.78	1912.63	1756.91	0	0	2	1	0	1	0	2	6
38	2	8	1	98	2	0	2	3	0	0	10	4	7	4	16.5	10	2	3	2	7.5	16.5	3	43	17	8	9	17	15	2226.67	1187.7	1494.8	1577.44	2137.44	1409.5	1878.4	2120	1753.99	4	0	0	1	1	0	0	7	13
39	1	12	3	148	1	2	3	5	0	0	12	4	7	6	19.5	12	4	7	6	19.5	19.5	3	44	10	9	8	17	11	1251	1267.2	1411.56	1173.1	1472.7	1297.6	1356.2	1401.78	1328.89	4	0	1	0	0	0	0	1	6
40	2	11	2	133	2	0	3	1	0	0	10	2	3	5	12	10	1	3	3	9	12	2	51	15	11	6	17	12	2209.22	2117	1731.1	1947.5	2196.7	1712.5	1673.4	2246.78	1979.28	1	0	0	0	0	0	0	1	2
41	3	13	4	159	2	0	3	4	0	0	12	1	5	3	12	12	1	5	4	13.5	13.5	2	56	15	9	7	16	10	1979.89	1721.3	2151.25	2020.78	2372.4	1735.9	2531.9	2873	2173.3	1	0	2	1	0	0	0	2	6
42	2	13	4	161	1	2	4	3	0	0	10	2	3	4	10.5	10	1	3	2	7.5	10.5	2	51	12	9	9	18	11	1122.67	887.6	1146.9	1006.5	934.7	971.3	1038.4	1284.17	1049.03	1	0	0	0	0	0	0	4	5
43	1	12	3	147	1	2	4	4	0	0	12	3	6	4	15	10	1	3	2	7.5	18	3	51	14	8	6	14	9	2634.13	1576.9	1783.11	1935.1	2153.2	1417.8	1875.67	2484.44	1982.54	2	0	1	0	0	0	1	1	5
44	2	13	4	160	1	1	3	4	0	0	10	3	6	6	18	10	2	3	5	12	18	3	45	10	8	7	15	9	1256.1	1127.7	1642.8	1457.9	1320.11	1028.5	1329	1690.5	1356.58	0	0	0	0	1	0	0	2	3
45	2	12	3	150	2	0	2	3	0	0	8	1	2	1	4.5	10	1	3	1	6	6	1	47	11	6	8	14	9	1425.89	1213.2	1520	1115.5	1232.44	891.4	1238.33	1393.14	1253.74	1	0	1	0	1	0	1	3	7
46	3	13	4	159	2	2	2	3	0	0	12	3	6	6	18	10	1	3	2	7.5	18	3	47	11	9	8	17	11	1330.14	883.9	1089.44	1179.6	1355.5	848.7	1182.89	1398.56	1158.59	3	0	1	0	2	0	1	1	8
47	3	13	4	157	2	0	4	4	0	0	12	1	5	4	13.5	10	1	3	2	7.5	13.5	2	44	10	8	9	17	11	944.33	837.2	877	932.2	855.8	1065	958.6	1043.88	939.251	1	0	1	0	0	2	0	2	6
48	2	11	2	138	2	0	3	5	0	0	12	4	7	6	19.5	12	4	7	6	19.5	19.5	3	49	14	8	7	15	10	1432	972.2	1198	1290.44	1454	1163.9	1191.9	1635.13	1292.2	0	0	0	1	0	0	0	2	3
49	2	11	2	137	2	0	4	5	0	0	12	1	5	4	13.5	10	1	3	2	7.5	13.5	2	46	12	8	5	13	8	1844.33	1477	1563.2	1738.9	1947.6	1404.4	1729.1	2225.17	1741.21	1	0	0	0	0	0	0	4	5
50	1	11	2	133	1	0	3	3	0	0	12	1	5	4	13.5	10	2	3	4	10.5	13.5	2	51	15	6	6	12	7	2224.29	1505.8	1909.8	2196.5	1717.6	1486.7	1747.8	2184.43	1871.62	3	0	0	0	0	0	0	3	6
51	1	12	3	155	1	0	3	3	0	0	12	1	5	4	13.5	10	2	3	4	10.5	13.5	2	56	15	8	6	14	8	1680.14	1071.5	2183.44	1622.56	1647.7	946.8	1576	1401.67	1516.23	3	0	1	1	0	0	1	4	10
52	3	12	3	151	2	0	1	2	0	0	10	1	3	4	10.5	10	1	3	3	9	10.5	2	39	9	8	5	13	8	1617.9	1129.7	2006.1	1481.43	1579.1	1111.4	2066.7	1544.11	1567.06	0	0	0	3	0	0	0	1	4
53	3	13	4	161	2	0	3	4	0	0	10	1	3	2	7.5	10	1	3	2	7.5	7.5	1	49	11	7	8	15	9	1528.6	1453	1572.89	1297.8	1287.4	1430.8	1388.4	2046.1	1500.62	0	0	1	0	0	0	0	0	1
54	1	10	1	125	2	0	3	2	0	0	12	4	7	4	16.5	12	3	6	6	18	18	3	46	14	12	8	20	15	1934.57	1244.5	1801.2	1268.5	1143.22	1325.2	1416.11	1811	1493.04	3	0	0	0	1	0	1	0	5
55	1	13	4	159	1	0	3	4	0	0	10	2	3	4	10.5	10	2	3	5	12	12	2	46	10	9	6	15	9	1787.78	1447.67	1223.22	2205.38	1808.89	1705.11	1725.5	2190.44	1761.75	1	1	1	2	1	1	0	1	8
56	1	13	4	159	1	0	2	3	0	0	10	1	3	4	10.5	12	4	7	7	21	21	3	41	9	7	6	13	7	1424.3	1402.44	1111.3	1326	1528.9	1359.2	1022.44	1718.2	1361.6	0	1	0	3	0	0	1	5	10
57	2	13	4	156	2	0	1	3	0	0	10	2	3	4	10.5	10	2	3	4	10.5	10.5	2	47	11	6	10	16	10	1561.22	1283.9	1991.5	1469.6	1854.1	1377.7	1588.6	1733.11	1607.47	1	0	0	0	0	0	0	1	2
58	2	12	3	149	2	0	3	4	0	0	12	3	6	6	18	10	1	3	2	7.5	18	3	50	13	11	7	18	12	1044.4	898.3	1123.56	993.8	907.44	886.3	934.89	1023.29	976.498	0	0	1	0	1	0	1	3	6
59	1	10	1	128	2	0	2	3	0	0	10	1	3	3	9	10	1	3	2	7.5	9	2	40	11	10	7	17	12	2007.89	1457.2	1942.9	1681.7	1793.5	1792.9	1949.2	1710.1	1791.92	1	0	0	0	0	0	0	0	1
60	2	12	3	152	1	0	3	1	0	0	12	1	5	7	18	10	1	3	3	9	18	3	54	14	8	6	14	8	2065.1	1429.86	1405.5	1657.3	2069.13	1806.89	1595.7	1913.25	1742.84	0	3	0	0	2	1	0	2	8
61	2	12	3	151	1	0	5	5	0	0	12	4	7	6	19.5	12	4	7	5	18	19.5	3	47	11	7	10	17	11	1532.8	1355.5	1789.6	1844.7	1451.6	1784.1	2010.1	2101.89	1733.79	0	0	0	0	0	0	0	1	1
62	3	12	3	150	2	2	4	5	0	0	12	4	7	1	12	12	4	7	7	21	12	2	50	13	13	10	23	16	1264.6	1088.7	1268.5	1307.9	1220.2	986.1	1494	1557.86	1273.48	0	0	2	0	0	0	0	3	5
63	3	13	4	158	2	0	4	5	0	0	10	1	3	5	12	12	2	4	6	15	15	3	43	10	6	7	13	7	1265.6	1264.6	1334.5	1536.1	1256.3	924.6	1703	1396.75	1335.18	0	0	2	0	0	0	4	2	8
64	3	14	5	170	2	0	2	5	0	0	12	2	5	4	13.5	10	2	3	5	12	13.5	2	45	9	9	6	15	9	1466.29	875.8	1292.6	1235.3	1382.67	916.7	1083.5	1621.11	1234.25	3	0	0	0	1	0	0	1	5
65	2	13	4	160	1	0	3	4	0	0	10	1	3	6	13.5	10	1	3	5	12	13.5	2	43	9	9	10	19	12	1388.13	997.89	1295.7	1050.5	1327.4	983.6	1155.7	1195.75	1174.33	2	1	0	0	0	0	0	2	5
66	3	11	2	142	2	0	3	4	0	0	10	2	3	4	10.5	10	2	3	4	10.5	10.5	2	49	13	8	8	16	11	2467.13	1822.4	2499.7	2464.3	2400.78	2189	2615.8	2323.75	2347.86	2	0	0	0	1	3	0	6	12
67	2	12	3	154	1	0	3	4	0	0	10	1	3	4	10.5	10	1	3	2	7.5	10.5	2	51	13	9	7	16	10	1732	1691.5	1703	1929.6	1842.8	1475.3	1905.56	1875.38	1769.39	0	0	0	0	0	0	1	2	3
68	3	13	4	157	2	1	3	2	0	0	12	1	5	6	16.5	8	1	2	2	6	16.5	3	49	11	9	8	17	11	1753	1367.5	1809.5	1976	1651.4	1541.3	1621.78	2544	1783.06	0	0	0	2	0	0	1	2	5
69	1	9	1	110	2	2	3	4	0	0	12	2	5	4	13.5	12	4	7	6	19.5	13.5	2	37	12	9	6	15	11	1550.71	949.7	1349.2	1167.8	1141.2	847.33	1132.75	1214.67	1169.17	3	0	0	0	0	1	2	1	7
70	2	13	4	159	1	0	3	2	0	0	12	2	5	4	13.5	10	2	3	4	10.5	13.5	2	45	10	8	8	16	10	2410.83	1166.1	1347.5	1487.8	1937.1	1188	1399.56	1695	1578.99	4	0	0	0	0	0	1	3	8
71	3	13	4	159	1	0	2	2	0	0	12	4	7	1	12	12	4	7	7	21	21	3	44	10	11	9	20	13	1150.67	868.7	1179.8	936.56	1052.2	738	1049.2	1342.44	1039.7	1	0	0	1	0	0	0	1	3
72	2	13	4	159	1	0	3	4	0	0	12	1	5	4	13.5	10	1	3	2	7.5	13.5	2	52	13	10	9	19	12	1749.6	1066.4	1047.9	1404.4	1243.9	1284.33	1152.2	1583.78	1316.56	0	0	0	0	0	1	0	1	2
73	3	12	3	147	2	0	1	4	0	0	12	1	4	4	12	10	1	3	4	10.5	12	2	54	15	10	6	16	10	2213.9	1389.11	1732.1	2315.8	2186.3	1641.8	1679.11	2490.67	1956.1	0	1	0	0	0	0	1	4	6
74	1	12	3	149	2	0	4	4	0	0	10	2	3	5	12	12	3	6	5	16.5	16.5	3	49	12	12	7	19	13	1567	1417.1	2066.4	1578.5	1326	1203.5	1782.13	1719.29	1582.49	2	0	0	0	1	0	2	3	8
75	2	12	3	146	2	0	3	4	0	0	10	2	3	2	7.5	12	3	6	6	18	18	3	49	13	13	7	20	14	1867.7	1685.4	1988.7	1839.2	2270.9	1521.4	2056.44	2082.11	1913.98	0	0	0	0	0	0	1	1	2
76	3	13	4	161	2	0	3	4	0	0	10	2	3	2	7.5	10	2	3	2	7.5	7.5	1	47	10	8	7	15	9	1688.67	1528.6	1522.3	1945.44	1706.9	1203.8	1347.8	2351.88	1661.92	1	0	0	1	0	0	0	2	4
77	3	14	5	169	1	2	3	4	0	0	#NULL!	#NULL!	#NULL!	#NULL!	#NULL!	#NULL!	#NULL!	#NULL!	#NULL!	#NULL!	#NULL!	#NULL!	52	11	10	8	18	11	1942.22	1512.9	1368.1	1678.3	2115.7	1822	1969.5	1976.2	1798.11	1	0	0	0	0	0	0	0	1
78	1	10	1	123	2	2	2	3	0	0	12	1	5	4	13.5	10	1	3	2	7.5	13.5	2	37	11	8	6	14	10	2315.25	1600.2	1662.2	1548.2	2113.4	1501.5	1468.56	1990.86	1775.02	2	0	0	0	0	0	1	3	6
79	1	9	1	113	2	2	3	2	0	0	10	1	3	3	9	10	1	3	3	9	9	2	39	12	10	5	15	11	1355.44	1067.11	1401.11	1263.67	1443.1	1251.2	1338.7	1396.67	1314.62	1	1	1	1	0	0	0	4	8
80	2	13	4	167	1	0	4	4	0	0	12	4	7	5	18	12	4	7	5	18	18	3	37	10	8	7	15	9	1866.75	1089.2	1605.9	1732.7	1702.6	1221	1404.2	1572.5	1524.36	2	0	0	0	0	0	0	2	4
81	2	14	5	177	1	0	3	5	0	0	12	4	7	6	19.5	12	4	7	6	19.5	19.5	3	52	11	8	11	19	12	1280.8	987.1	1519.7	1247.56	1443	876.78	1080.4	1573.75	1251.14	0	0	0	1	4	1	0	2	8
82	3	15	5	182	1	2	3	5	1	1	10	1	3	4	10.5	12	3	6	6	18	10.5	2	49	10	12	13	25	16	1694.6	1028.1	1238.33	2112.5	1342.3	968.9	1441.6	2125.57	1493.99	0	0	1	0	0	0	0	3	4
83	3	15	5	181	1	0	3	4	0	0	10	1	3	2	7.5	12	4	7	4	16.5	16.5	3	45	9	7	8	15	8	1988.78	965.1	859.6	1971.22	1292.8	1002.56	1056.7	1884.83	1377.7	1	0	0	1	0	1	0	4	7
84	3	13	4	163	1	0	5	4	0	0	12	3	6	6	18	12	1	5	2	10.5	18	3	52	13	6	8	14	8	2038.6	1299.1	1796.89	2110.9	1960.9	1538.8	1295.56	1752.56	1724.16	0	0	1	0	0	0	1	1	3
85	3	15	5	189	2	0	4	3	0	0	12	4	7	6	19.5	10	1	3	2	7.5	19.5	3	49	9	8	8	16	9	1491	861.1	1084	1669.7	1497.5	1014.2	1091.6	2137.9	1355.88	0	0	0	0	0	0	0	0	0
86	2	16	5	199	1	0	4	5	0	0	#NULL!	#NULL!	#NULL!	#NULL!	#NULL!	#NULL!	#NULL!	#NULL!	#NULL!	#NULL!	#NULL!	#NULL!	48	9	12	11	23	14	2000.9	1130.3	1066.2	1382	1235	1453.4	1061.44	1888.38	1402.2	0	0	0	0	0	0	1	2	3
87	3	16	5	201	1	1	3	5	0	0	12	3	6	4	15	12	4	7	6	19.5	15	3	52	10	11	9	20	11	1398.43	888.8	1100.67	1021.7	1207.78	894.56	971.6	1180.7	1083.03	3	0	1	0	1	1	0	0	6
88	3	16	5	197	1	0	3	5	1	0	10	2	3	4	10.5	10	3	6	4	15	15	3	53	10	8	7	15	8	1485.78	1003.5	1037.22	1280.88	976.2	1106.9	1055.89	1288	1154.3	1	0	1	2	0	0	1	3	8
89	3	17	5	206	1	2	3	5	1	0	12	4	7	6	19.5	10	1	3	5	12	19.5	3	51	10	9	9	18	10	1302.38	1193.7	1152.7	1535.9	1447.11	1142.78	1734.5	2016.25	1440.66	2	0	0	0	1	1	0	2	6
90	3	16	5	200	2	0	2	3	0	0	12	3	6	2	12	12	2	4	3	10.5	12	2	49	9	11	7	18	10	1260	752.2	1368.22	1091.33	1018.56	783.3	1368.3	1600	1155.24	2	0	1	1	1	0	0	2	7
91	3	16	5	196	2	0	4	5	0	0	10	1	3	5	12	12	2	5	6	16.5	16.5	3	50	9	12	10	22	11	725	724.8	1088.8	746.4	711.11	678	909.8	841.67	803.197	0	0	0	0	1	0	0	1	2
92	3	15	5	189	2	0	4	4	0	0	12	4	7	4	16.5	12	4	7	4	16.5	16.5	3	50	10	13	10	23	15	1238.22	1014.22	1850.22	1541.11	1631.2	1122.3	1224.1	1768.22	1423.7	1	1	1	1	0	0	0	1	5
93	3	16	5	196	2	1	3	5	0	0	10	1	3	4	10.5	12	2	4	7	16.5	10.5	2	52	10	10	6	16	8	1522.11	708.4	1141.2	1274	1316.2	776.3	1066.5	3276	1385.09	1	0	0	1	0	0	0	6	8
94	3	16	5	194	2	1	3	4	0	0	10	1	3	2	7.5	10	1	3	2	7.5	7.5	1	52	10	10	7	17	9	1319.22	1045.3	1009.2	1101.67	1160.22	1043.1	1196.6	1614.29	1186.2	1	0	0	1	1	0	0	3	6
95	3	16	5	198	2	2	5	4	0	0	12	4	7	7	21	10	1	3	3	9	21	3	54	11	11	7	18	10	1703.2	886.6	1120.6	961.3	1161.44	853	862.8	1114.5	1082.93	0	0	0	0	1	1	0	2	4

## Sheet: description of variables
variables	description	variable steps
subject_id	subject_ID	none
PDS_group	pubertal stage	{1, pre-puberty}...
age	age in years	none
ageGroups5Categories	Age groups (5 categories)	none
months	age in months	none
sex	gender	{1, male}...
parents	Parents at home	{0, both biological parents}...
books_vp	children books at home	{1, no to very few (0-10)}...
books_par	parents books at home	{1, no to very few (0-10)}...
alc	alcohol	{0, no}...
drug	drugs	{0, no}...
educyearsm	education in years (mother)	none
gradm	degree mother	{0, none}...
educm	Winkler education mother	none
profm	Winkler profession mother	none
winklerm	Winkler mother	none
educyearsf	education in years (father)	none
gradf	degree father	{0, none}...
educf	Winkler education father	none
proff	Winkler profession father	none
winklerf	Winkler father	none
winkler	Winklerindex	none
schicht	socioeconomic status	{1, lower class}...
HAWIK_roh	vocabulary test raw score	none
HAWIK_wp	vocabulary test scaled score	none
numbers1	digit span forward	none
numbers2	digit span backward	none
numbersges	digit span total raw score	none
numbers_wp	digit span total scaled score	none
RT_a_a	reaction times angry adult stimuli	none
RT_h_a	reaction times happy adult stimuli	none
RT_n_a	reaction times neutral adult stimuli	none
RT_s_a	reaction times sad adult stimuli	none
RT_a_y	reaction times angry adolescent stimuli	none
RT_h_y	reaction times happy adolescent stimuli	none
RT_n_y	reaction times neutral adolescent stimuli	none
RT_s_y	reaction times sad adolescent stimuli	none
RT_ges	reaction times overall	none
wrong_a_a	error rates angry adult stimuli	none
wrong_h_a	error rates happy adult stimuli	none
wrong_n_a	error rates neutral adult stimuli	none
wrong_s_a	error rates sad adult stimuli	none
wrong_a_y	error rates angry adolescent stimuli	none
wrong_h_y	error rates happy adolescent stimuli	none
wrong_n_y	error rates neutral adolescent stimuli	none
wrong_s_y	error rates sad adolescent stimuli	none
wrong_ges	error rates overall	none
